# Supplementary material for: Discovery of Epipodophyllotoxin-Derived B2 as Promising XooFtsZ Inhibitor for Controlling Bacterial Cell Division: Structure-Based Virtual Screening, Synthesis, and SAR Study
Source: Int J Mol Sci. 2022 Aug 14;23(16):9119. doi: 10.3390/ijms23169119 (PMC9408963; doi:10.3390/ijms23169119)
Supplement: Supplementary file 1 [file ijms-23-09119-s001.zip]

Archive with 1 entries (1 files):
- ijms-1846795-supplementary.pdf
